# Supplementary material for: Physicochemical Characteristics and Occupational Exposure of Silica Particles as Byproducts in a Semiconductor Sub Fab
Source: Int J Environ Res Public Health. 2022 Feb 4;19(3):1791. doi: 10.3390/ijerph19031791 (PMC8835547; doi:10.3390/ijerph19031791)
Supplement: Supplementary file 1 [file ijerph-19-01791-s001.zip]

Archive with 1 entries (1 files):
- ijerph-1512707-supplementary.pdf
